# Supplementary material for: Utility of the ELISpot Test to Predict the Risk of Developing BK Polyomavirus Nephropathy in Kidney Recipients, a Multicenter Study
Source: Vaccines (Basel). 2025 Jul 28;13(8):796. doi: 10.3390/vaccines13080796 (PMC12390299; doi:10.3390/vaccines13080796)
Supplement: Supplementary file 1 [file vaccines-13-00796-s001.zip]

Archive with 1 entries (1 files):
- vaccines-3730912-supplementary.pdf
